# Supplementary material for: Genetic Diversity of Rhanterium eppaposum Oliv. Populations in Kuwait as Revealed by GBS
Source: Plants (Basel). 2022 May 27;11(11):1435. doi: 10.3390/plants11111435 (PMC9183190; doi:10.3390/plants11111435)
Supplement: Supplementary file 1 [file plants-11-01435-s001.zip › Supplementary Table S3.xlsx]

## Sheet: RH-GBS locations and soil types
Table S3- GPS coordinates and soil types of Rhanterium populations growing in Kuwait
S. No.	Sample No.	Latitude	Longitude	Area	Soil Type
1	RH-Kb-001	29.168	47.715	Al Kabd	torripsaments
2	RH-Kb-004	29.1663	47.7184	Al Kabd	torripsaments
3	RH-Kb-006	29.1667	47.7174	Al Kabd	torripsaments
4	RH-Kb-009	29.1643	47.7197	Al Kabd	torripsaments
5	RH-Kb-011	29.1603	47.72	Al Kabd	torripsaments
6	RH-Kb-013	29.1619	47.7181	Al Kabd	torripsaments
7	RH-Kb-014	29.1659	47.6858	Al Kabd	torripsaments
8	RH-Kb-019	29.175	47.704	Al Kabd	torripsaments
9	RH-Kb-022	29.175	47.703	Al Kabd	torripsaments
10	RH-Kb-023	29.176	47.701	Al Kabd	torripsaments
11	RH-Kb-024	29.179	47.705	Al Kabd	torripsaments
12	RH-Kb-026	29.167	47.708	Al Kabd	torripsaments
13	RH-Kb-027	29.185	47.729	Al Kabd	torripsaments
14	RH-Kb-028	29.187	47.719	Al Kabd	torripsaments
15	RH-Kb-030	29.19	47.717	Al Kabd	torripsaments
16	RH-Kb-031	29.189	47.717	Al Kabd	torripsaments
17	RH-Kb-032	29.188	47.717	Al Kabd	torripsaments
18	RH-Kb-034	29.19	47.714	Al Kabd	torripsaments
19	RH-Kb-037	29.19	47.707	Al Kabd	torripsaments
20	RH-Kb-039	29.191	47.7	Al Kabd	torripsaments
21	RH-Kb-042	29.187	47.689	Al Kabd	torripsaments
22	RH-Kb-045	29.171	47.683	Al Kabd	torripsaments
23	RH-Kb-046	29.168	47.682	Al Kabd	torripsaments
24	RH-Kb-133	29.1732	47.7239	Al Kabd	torripsaments
25	RH-Kb-145	29.1761	47.715	Al Kabd	torripsaments
26	RH-Sr-047	29.549	47.826	SANR area	haplocalcids
27	RH-Sr-049	29.549	47.826	SANR area	haplocalcids
28	RH-Sr-050	29.549	47.826	SANR area	haplocalcids
29	RH-Sr-052	29.549	47.826	SANR area	haplocalcids
30	RH-Sr-055	29.523	47.815	SANR area	haplocalcids
31	RH-Sr-057	29.523	47.815	SANR area	haplocalcids
32	RH-Sr-059	29.523	47.815	SANR area	haplocalcids
33	RH-Sr-060	29.523	47.815	SANR area	haplocalcids
34	RH-Sr-061	29.516	47.806	SANR area	haplocalcids
35	RH-Sr-063	29.516	47.806	SANR area	haplocalcids
36	RH-Sr-065	29.516	47.806	SANR area	haplocalcids
37	RH-Sr-066	29.516	47.806	SANR area	haplocalcids
38	RH-Sr-067	29.499	47.792	SANR area	haplocalcids
39	RH-Sr-068	29.499	47.792	SANR area	haplocalcids
40	RH-Sr-071	29.499	47.792	SANR area	haplocalcids
41	RH-Sr-072	29.482	47.774	SANR area	haplocalcids
42	RH-Sr-074	29.482	47.774	SANR area	haplocalcids
43	RH-Sr-077	29.482	47.774	SANR area	haplocalcids
44	RH-Oq-078	29.953	47.958	Om Qaser	calcigypsids
45	RH-Oq-079	29.953	47.962	Om Qaser	calcigypsids
46	RH-Oq-080	29.952	47.966	Om Qaser	calcigypsids
47	RH-Oq-081	29.962	47.964	Om Qaser	calcigypsids
48	RH-Oq-082	29.976	47.957	Om Qaser	calcigypsids
49	RH-Oq-083	29.981	47.955	Om Qaser	calcigypsids
50	RH-Oq-084	29.983	47.954	Om Qaser	calcigypsids
51	RH-Oq-085	29.952	47.965	Om Qaser	calcigypsids
52	RH-Mq-086	29.17	47.99	Al Maqwa	torripsaments
53	RH-Mq-088	29.17	47.99	Al Maqwa	torripsaments
54	RH-Mq-090	29.17	47.99	Al Maqwa	torripsaments
55	RH-Mq-091	29.17	47.99	Al Maqwa	torripsaments
56	RH-Mq-164	29.18	48	Al Maqwa	torripsaments
57	RH-Mq-166	29.18	48	Al Maqwa	torripsaments
58	RH-Mq-168	29.18	48	Al Maqwa	torripsaments
59	RH-Mq-169	29.18	48	Al Maqwa	torripsaments
60	RH-Sl-092	29.0996	46.6784	Al Salmi	petrogypsids
61	RH-Sl-094	29.0996	46.6784	Al Salmi	petrogypsids
62	RH-Sl-095	29.0996	46.6784	Al Salmi	petrogypsids
63	RH-Sl-098	29.0996	46.6784	Al Salmi	petrogypsids
64	RH-Sl-099	29.0996	46.6785	Al Salmi	petrogypsids
65	RH-Sl-101	29.0996	46.6785	Al Salmi	petrogypsids
66	RH-Sl-103	29.0996	46.6785	Al Salmi	petrogypsids
67	RH-Sl-105	29.0996	46.6785	Al Salmi	petrogypsids
68	RH-Sl-106	29.1	46.6792	Al Salmi	petrogypsids
69	RH-Sl-108	29.1	46.6792	Al Salmi	petrogypsids
70	RH-Sl-110	29.1	46.6792	Al Salmi	petrogypsids
71	RH-Sl-111	29.1	46.6792	Al Salmi	petrogypsids
72	RH-Sl-112	29.11	46.6792	Al Salmi	petrogypsids
73	RH-Sl-114	29.11	46.6792	Al Salmi	petrogypsids
74	RH-Sl-116	29.11	46.6792	Al Salmi	petrogypsids
75	RH-Sl-118	29.11	46.6792	Al Salmi	petrogypsids
76	RH-Sl-119	29.0994	46.6781	Al Salmi	petrogypsids
77	RH-Sl-121	29.0994	46.6781	Al Salmi	petrogypsids
78	RH-Sl-123	29.0994	46.6781	Al Salmi	petrogypsids
79	RH-Sl-125	29.0994	46.6781	Al Salmi	petrogypsids
80	RH-Ma-147	28.7499	48.3346	Mina Abdulla	petrocalcids
81	RH-Ma-148	28.7499	48.3346	Mina Abdulla	petrocalcids
82	RH-Ma-149	28.7499	48.3346	Mina Abdulla	petrocalcids
83	RH-Ma-150	28.7499	48.3346	Mina Abdulla	petrocalcids
84	RH-Ma-151	28.7499	48.3346	Mina Abdulla	petrocalcids
85	RH-Ma-152	28.7499	48.3346	Mina Abdulla	petrocalcids
86	RH-Ma-153	28.7499	48.3346	Mina Abdulla	petrocalcids
87	RH-Ma-154	28.7499	48.3346	Mina Abdulla	petrocalcids
88	RH-Ma-155	28.7499	48.3346	Mina Abdulla	petrocalcids
89	RH-Ma-156	28.8492	48.2782	Mina Abdulla	petrocalcids
90	RH-Ma-157	28.8492	48.2782	Mina Abdulla	petrocalcids
91	RH-Ma-158	28.8492	48.2782	Mina Abdulla	petrocalcids
92	RH-Ma-159	28.963	48.1772	Mina Abdulla	petrocalcids
93	RH-Ma-160	28.963	48.1772	Mina Abdulla	petrocalcids
94	RH-Ma-161	28.963	48.1772	Mina Abdulla	petrocalcids
95	RH-Ma-162	28.963	48.1772	Mina Abdulla	petrocalcids
96	RH-Ma-163	28.963	48.1772	Mina Abdulla	petrocalcids
